# Supplementary material for: On the Shortfall of Tail-Based Entropy and Its Application to Capital Allocation
Source: Entropy (Basel). 2025 Nov 13;27(11):1153. doi: 10.3390/e27111153 (PMC12651032; doi:10.3390/e27111153)
Supplement: Supplementary file 1 [file entropy-27-01153-s001.zip]

Archive with 1 entries (1 files):
- entropy-3967985-supplementary.pdf
